# Supplementary material for: Management of Bilateral Congenital and Juvenile Cataracts in a Low-Income Country: Patient Identification, Treatment Outcomes, and Follow Up
Source: Children (Basel). 2024 Aug 30;11(9):1064. doi: 10.3390/children11091064 (PMC11430800; doi:10.3390/children11091064)
Supplement: Supplementary file 1 [file children-11-01064-s001.zip]

Archive with 1 entries (1 files):
- children-3111281-supplementary.pdf
